# Supplementary material for: Family Member, Best Friend, Child or ‘Just’ a Pet, Owners’ Relationship Perceptions and Consequences for Their Cats
Source: Int J Environ Res Public Health. 2021 Dec 24;19(1):193. doi: 10.3390/ijerph19010193 (PMC8750854; doi:10.3390/ijerph19010193)
Supplement: Supplementary file 1 [file ijerph-19-00193-s001.zip]

Archive with 1 entries (1 files):
- ijerph-1448728-supplementary.pdf
